# Supplementary material for: Genome-wide association and linkage analyses localize a progressive retinal atrophy locus in Persian cats
Source: Mamm Genome. 2014 Apr 29;25(7):354–62. doi: 10.1007/s00335-014-9517-z (PMC4105591; doi:10.1007/s00335-014-9517-z)
Supplement: Supplementary file 3 — Supplementary material 3 (XLS 1388 kb) [file 335_2014_9517_MOESM3_ESM.xls]

## Sheet: hasan_63Ksnp.txt
CHR	SNP name	cM	bp position in 6,2 assembly
23	ALAS.170	0	46986712
23	ALAS.194	0	46986688
23	ALAS.195	0	46986687
23	ALAS.215	0	46986667
23	ALAS.243	0	46986639
23	ALAS.251	0	46986631
23	ALAS.281	0	46986601
23	ALAS.320	0	46986555
23	ALAS.356	0	46986519
23	ALAS.365	0	46986510
9	APP.162	0	18680782
9	APP.308	0	18680928
20	ASIP_DEL122_DELETION.1	0	1
23	ATP7A.186	0	63938276
23	ATP7A.212	0	63938250
23	ATP7A.385	0	63938077
18	CALB.230	0	36828934
18	CALB.323	0	36829027
18	CALB.558	0	36829262
18	CALB.578	0	36829282
18	CALB.631	0	36829334
1	chrA1.10035653	0	8313622
1	chrA1.10104226	0	8374132
1	chrA1.10140449	0	8403106
1	chrA1.10197880	0	8449408
1	chrA1.10224538	0	8472474
1	chrA1.10318479	0	8544610
1	chrA1.10372133	0	8591094
1	chrA1.1050184	0	1171078
1	chrA1.10520580	0	8690556
1	chrA1.10562822	0	8731866
1	chrA1.10600511	0	8758536
1	chrA1.10624458	0	8784118
1	chrA1.10657476	0	8817132
1	chrA1.10686185	0	8823146
1	chrA1.10713572	0	8850420
1	chrA1.10729136	0	8859540
1	chrA1.10730203	0	8860452
1	chrA1.10762684	0	8885984
1	chrA1.10789507	0	8906276
1	chrA1.10861445	0	8967346
1	chrA1.10899821	0	8998484
1	chrA1.10962936	0	9048152
1	chrA1.11026272	0	9099366
1	chrA1.1102797	0	1211060
1	chrA1.11045664	0	9118600
1	chrA1.11070512	0	9135402
1	chrA1.11076567	0	9141454
1	chrA1.11136218	0	9181290
1	chrA1.111383424	0	89118080
1	chrA1.111412276	0	89143526
1	chrA1.111468252	0	89192228
1	chrA1.111513519	0	89230586
3	chrA1.111539906	0	133194190
1	chrA1.111564543	0	89273954
1	chrA1.111590065	0	89294364
1	chrA1.111642529	0	89345608
1	chrA1.111680154	0	89380584
1	chrA1.111708378	0	89397900
1	chrA1.11174809	0	9199470
1	chrA1.111773349	0	89457428
1	chrA1.111801684	0	89482952
1	chrA1.111828628	0	89511088
1	chrA1.111892069	0	89553658
20	chrA1.111914686	0	2
1	chrA1.111925084	0	89581286
1	chrA1.111978127	0	89641582
1	chrA1.112006261	0	89664178
1	chrA1.11215307	0	9225040
1	chrA1.11241533	0	9246342
1	chrA1.11293302	0	9293236
1	chrA1.1131271	0	1229154
1	chrA1.11384403	0	9354028
1	chrA1.11418449	0	9382978
1	chrA1.11475511	0	9427632
1	chrA1.11500184	0	9449050
1	chrA1.11552849	0	9491574
1	chrA1.11598808	0	9529844
1	chrA1.116054596	0	96916140
1	chrA1.116100464	0	96876266
1	chrA1.116182553	0	96802548
1	chrA1.116220333	0	96771904
1	chrA1.116278401	0	96724430
1	chrA1.116355235	0	96663508
1	chrA1.116370491	0	96648182
1	chrA1.116377264	0	96641412
1	chrA1.116428799	0	96602222
1	chrA1.116494075	0	96542510
1	chrA1.116554103	0	96484324
1	chrA1.116604851	0	96443396
1	chrA1.116669049	0	96390256
1	chrA1.11670001	0	9588076
1	chrA1.116721712	0	96348052
1	chrA1.116770466	0	96310382
1	chrA1.116796882	0	96290450
1	chrA1.116840293	0	96258770
1	chrA1.116953130	0	96168838
1	chrA1.116983528	0	96144612
1	chrA1.117020442	0	96108118
1	chrA1.117042326	0	96096576
1	chrA1.117053546	0	96085598
1	chrA1.117099300	0	96051564
1	chrA1.117123688	0	96034034
1	chrA1.117153170	0	96003286
1	chrA1.117177725	0	95978722
1	chrA1.117207742	0	95960612
1	chrA1.117233242	0	95940202
1	chrA1.1172692	0	1257152
1	chrA1.117271594	0	95911910
1	chrA1.11734485	0	9635226
1	chrA1.117368383	0	95822202
1	chrA1.117407548	0	95795452
1	chrA1.117523974	0	95693318
1	chrA1.117561056	0	95656979
1	chrA1.117591126	0	95636724
1	chrA1.117638904	0	95593326
1	chrA1.117662598	0	95572303
1	chrA1.117712403	0	95526964
1	chrA1.117770063	0	95472696
1	chrA1.117804750	0	95444174
1	chrA1.117830693	0	95424420
1	chrA1.117859608	0	95401854
1	chrA1.117886504	0	95374670
1	chrA1.117960666	0	95309278
1	chrA1.117989675	0	95285620
1	chrA1.11801605	0	9687628
1	chrA1.118020368	0	95259118
1	chrA1.118056282	0	95227638
1	chrA1.118140253	0	95160642
1	chrA1.118231163	0	95083652
1	chrA1.118370615	0	94969032
1	chrA1.118439559	0	94918846
1	chrA1.118464252	0	94900834
1	chrA1.118490118	0	94881882
1	chrA1.11850743	0	9722184
1	chrA1.118521196	0	94854056
1	chrA1.118587011	0	94792206
1	chrA1.118632935	0	94751834
1	chrA1.118725857	0	94678202
1	chrA1.11874734	0	9745314
1	chrA1.118784743	0	94627332
1	chrA1.118831096	0	94589680
1	chrA1.118880130	0	94549246
1	chrA1.118929718	0	94506418
1	chrA1.118967856	0	94482822
1	chrA1.11899919	0	9764018
1	chrA1.119016962	0	94449242
1	chrA1.119049203	0	94424424
1	chrA1.119082073	0	94398562
1	chrA1.119098061	0	94387182
1	chrA1.119159096	0	94339184
1	chrA1.119192148	0	94311244
1	chrA1.119230422	0	94282444
1	chrA1.119273188	0	94244076
1	chrA1.119338736	0	94202978
1	chrA1.119386790	0	94150130
1	chrA1.119422194	0	94114766
1	chrA1.119468913	0	94084480
1	chrA1.119515928	0	94049785
1	chrA1.119542978	0	94034038
1	chrA1.119547503	0	94029242
1	chrA1.119580695	0	93997928
1	chrA1.119612910	0	93969142
1	chrA1.119639428	0	93941674
1	chrA1.119665203	0	93921654
1	chrA1.119702641	0	93890586
1	chrA1.119783185	0	93837462
1	chrA1.11979103	0	9831402
1	chrA1.119829573	0	93801964
1	chrA1.119905471	0	93738048
1	chrA1.119931975	0	93713980
1	chrA1.119958751	0	93690788
1	chrA1.120008332	0	93653798
1	chrA1.120107066	0	93584878
1	chrA1.120148560	0	93550432
1	chrA1.12021454	0	9874656
1	chrA1.120228411	0	93486538
1	chrA1.120257167	0	93470354
1	chrA1.120292849	0	93433228
1	chrA1.120344988	0	107279284
1	chrA1.120387500	0	93382962
1	chrA1.120415036	0	93363282
1	chrA1.120451831	0	107225434
1	chrA1.12050306	0	9885214
1	chrA1.120510327	0	107199828
1	chrA1.120554618	0	93286898
1	chrA1.120652483	0	93256034
1	chrA1.120684168	0	107120550
1	chrA1.120781282	0	107078042
1	chrA1.120795569	0	93187464
1	chrA1.120809317	0	93178854
1	chrA1.12087686	0	9910810
1	chrA1.120880875	0	107019910
1	chrA1.120938525	0	106988572
1	chrA1.120988983	0	93083944
1	chrA1.121035103	0	106946856
1	chrA1.121086650	0	106926230
1	chrA1.121143075	0	106896826
1	chrA1.121177382	0	106887358
1	chrA1.121207448	0	106869898
1	chrA1.12125625	0	9943310
1	chrA1.121286543	0	106829968
1	chrA1.121368252	0	92906078
1	chrA1.121398686	0	106772358
1	chrA1.121450977	0	92850032
1	chrA1.121478405	0	92834660
1	chrA1.121527361	0	92808232
1	chrA1.121553353	0	106679872
1	chrA1.12160853	0	9962232
1	chrA1.121623072	0	106658033
1	chrA1.121717282	0	106612636
1	chrA1.121766949	0	92695258
1	chrA1.121809257	0	106564378
1	chrA1.121814498	0	106559138
1	chrA1.121853940	0	106543818
1	chrA1.121862194	0	106535568
1	chrA1.121911498	0	106515858
1	chrA1.121942946	0	106504866
1	chrA1.122028566	0	92561554
1	chrA1.122069130	0	106442480
1	chrA1.122097594	0	92533466
1	chrA1.12212832	0	10002192
1	chrA1.122160452	0	92501868
1	chrA1.122219567	0	92229734
1	chrA1.122274868	0	106345288
1	chrA1.122338728	0	92432956
1	chrA1.122440442	0	92343964
1	chrA1.122465543	0	106268072
1	chrA1.122469025	0	106264590
1	chrA1.122500278	0	106242682
1	chrA1.122548477	0	92398480
1	chrA1.122579260	0	106186126
1	chrA1.122615494	0	106177692
1	chrA1.122648348	0	92449330
1	chrA1.122684414	0	92487382
1	chrA1.122719096	0	106118258
1	chrA1.122734260	0	106107298
1	chrA1.12274369	0	10044937
1	chrA1.122765883	0	106098636
1	chrA1.122813463	0	106069834
1	chrA1.122848364	0	92143588
1	chrA1.122909288	0	106023334
1	chrA1.122939431	0	92113724
1	chrA1.122945	0	559688
1	chrA1.122973156	0	105991916
1	chrA1.122999881	0	105988856
1	chrA1.123057612	0	92051524
1	chrA1.123085019	0	105938116
1	chrA1.123121870	0	92016740
1	chrA1.12317851	0	10069240
1	chrA1.123256165	0	91948728
1	chrA1.123299721	0	91926432
1	chrA1.1233125	0	1313602
1	chrA1.123330212	0	105829134
1	chrA1.123355813	0	105807024
1	chrA1.123400907	0	91873630
1	chrA1.123482048	0	105749814
1	chrA1.123522915	0	105732018
1	chrA1.123570319	0	91791556
1	chrA1.123613461	0	91764196
1	chrA1.123642947	0	91760240
1	chrA1.123673132	0	105669458
1	chrA1.12372928	0	10114730
1	chrA1.123745701	0	105646320
1	chrA1.123812856	0	105607100
1	chrA1.123866453	0	91639922
1	chrA1.123945314	0	105535160
1	chrA1.123996833	0	105519666
1	chrA1.124055727	0	105473842
1	chrA1.12407641	0	10148192
1	chrA1.124084711	0	105457354
1	chrA1.124152866	0	105423122
1	chrA1.124204466	0	105400210
1	chrA1.124240168	0	91451906
1	chrA1.124266239	0	105371246
1	chrA1.124294327	0	105356600
1	chrA1.124354211	0	105325862
1	chrA1.124407950	0	105301524
1	chrA1.124543431	0	105227914
1	chrA1.124580841	0	105218926
1	chrA1.124658893	0	105182994
1	chrA1.12467435	0	10195680
1	chrA1.124695248	0	105157754
1	chrA1.124722295	0	105147948
1	chrA1.124758664	0	105121461
1	chrA1.124801330	0	91190622
1	chrA1.124872553	0	105058662
1	chrA1.124896696	0	105049212
1	chrA1.124941381	0	105029558
1	chrA1.124991896	0	104653571
1	chrA1.125030801	0	91097996
1	chrA1.125076433	0	104699268
1	chrA1.125102138	0	104715204
1	chrA1.125173666	0	91035662
1	chrA1.125219391	0	91012970
1	chrA1.125232504	0	104778240
1	chrA1.125286509	0	104799032
1	chrA1.125322417	0	90961830
1	chrA1.125357774	0	104837650
1	chrA1.125405877	0	104862622
1	chrA1.125431368	0	104869522
1	chrA1.125522576	0	104918218
1	chrA1.125565747	0	90829686
1	chrA1.12557442	0	10271932
1	chrA1.125603678	0	104952774
1	chrA1.125638977	0	104973660
1	chrA1.125679629	0	104990826
1	chrA1.125736038	0	90741344
1	chrA1.125762561	0	90714486
1	chrA1.125796471	0	90690700
1	chrA1.125840054	0	90648526
1	chrA1.12588199	0	10301170
1	chrA1.125899621	0	90602656
1	chrA1.125928397	0	90589920
1	chrA1.1261019	0	1340834
1	chrA1.12642007	0	10339796
1	chrA1.12785848	0	10463084
1	chrA1.12830332	0	10499016
1	chrA1.12856275	0	10523616
1	chrA1.1286685	0	1363276
1	chrA1.12888530	0	10551414
1	chrA1.12923024	0	10575170
1	chrA1.12943954	0	10589266
1	chrA1.12954788	0	10600098
1	chrA1.12991652	0	10624076
1	chrA1.13024154	0	10647026
1	chrA1.13073161	0	10702396
1	chrA1.13116339	0	10727986
1	chrA1.13164915	0	10767270
1	chrA1.132083910	0	100887648
1	chrA1.132131466	0	100935180
1	chrA1.132133457	0	100937172
1	chrA1.132194210	0	100987356
1	chrA1.132223238	0	101015930
1	chrA1.132268894	0	101051352
1	chrA1.132314745	0	101085060
1	chrA1.132342501	0	101111582
1	chrA1.132368086	0	101136992
1	chrA1.1324146	0	1389798
1	chrA1.132477572	0	101210034
1	chrA1.132515093	0	101234735
1	chrA1.132553253	0	101268718
1	chrA1.13256684	0	10842660
1	chrA1.132599403	0	101311660
1	chrA1.132635075	0	101340706
1	chrA1.132676616	0	101370358
1	chrA1.132754059	0	101435732
1	chrA1.132778937	0	101453434
1	chrA1.132830816	0	101495446
1	chrA1.13283182	0	10869150
1	chrA1.132861285	0	101516400
1	chrA1.132929387	0	101570898
1	chrA1.133034064	0	101655794
1	chrA1.133086405	0	101692026
1	chrA1.133142001	0	101734838
1	chrA1.133198902	0	101782046
1	chrA1.133226914	0	101797368
1	chrA1.133315714	0	101871336
1	chrA1.133381863	0	101916406
1	chrA1.133419433	0	101948662
1	chrA1.133446288	0	101974812
1	chrA1.13353050	0	10897878
1	chrA1.133537919	0	102046042
1	chrA1.133649137	0	102136766
1	chrA1.133693814	0	102174264
1	chrA1.133729167	0	102195436
1	chrA1.133761704	0	102219982
1	chrA1.133768072	0	102226350
1	chrA1.133868335	0	102313522
1	chrA1.133898304	0	102384796
1	chrA1.133899373	0	102383728
1	chrA1.133957896	0	102376668
1	chrA1.13398149	0	10927798
1	chrA1.134016754	0	102409961
1	chrA1.134058977	0	102448198
1	chrA1.134103978	0	102473284
1	chrA1.134181811	0	102525510
1	chrA1.134215952	0	102564042
1	chrA1.134251921	0	102587958
1	chrA1.134295279	0	102623092
1	chrA1.134375151	0	102699758
1	chrA1.134418574	0	102723788
1	chrA1.13442894	0	10970264
1	chrA1.134458464	0	102752620
1	chrA1.134609534	0	102877164
1	chrA1.134654240	0	102913084
1	chrA1.134678515	0	102930042
1	chrA1.134678721	0	102930250
1	chrA1.134731631	0	102972766
1	chrA1.134757935	0	102993128
1	chrA1.134834412	0	103055638
1	chrA1.134848392	0	103069664
1	chrA1.134902067	0	103113702
1	chrA1.134927641	0	103139164
1	chrA1.134965404	0	103162956
1	chrA1.13497886	0	11010059
1	chrA1.135019168	0	103212904
1	chrA1.135091643	0	103259009
1	chrA1.135148831	0	103307890
1	chrA1.135173109	0	103329398
1	chrA1.135204883	0	103358644
1	chrA1.135237319	0	103390866
1	chrA1.135320468	0	103436334
1	chrA1.135354643	0	103463450
1	chrA1.135383152	0	103487456
1	chrA1.13541741	0	11051154
1	chrA1.135439187	0	103537626
1	chrA1.135527988	0	103604452
1	chrA1.135568083	0	103636980
1	chrA1.135594988	0	103649454
1	chrA1.135652523	0	103695724
20	chrA1.135694065	0	3
1	chrA1.13572163	0	11070958
1	chrA1.135733853	0	103758164
1	chrA1.135766625	0	103786014
1	chrA1.135782723	0	103799202
1	chrA1.135806994	0	103819984
1	chrA1.135833172	0	103837900
1	chrA1.135868338	0	103870712
1	chrA1.135896971	0	103892382
1	chrA1.135938652	0	103928272
1	chrA1.135986510	0	103966664
1	chrA1.136021479	0	103998560
1	chrA1.136084156	0	104049570
1	chrA1.13609810	0	11105882
1	chrA1.136116241	0	104079264
1	chrA1.1361289	0	1420704
1	chrA1.136169758	0	104117848
1	chrA1.136193148	0	104140588
1	chrA1.136231038	0	104170932
1	chrA1.136308280	0	104237096
1	chrA1.136337545	0	104258956
1	chrA1.136361368	0	104275760
1	chrA1.136427726	0	104333838
1	chrA1.136455885	0	104357099
1	chrA1.136459115	0	104360338
1	chrA1.136522355	0	104415110
1	chrA1.13653749	0	11139838
1	chrA1.136554849	0	104440120
1	chrA1.136597438	0	104477950
1	chrA1.136624855	0	104499774
1	chrA1.136652468	0	104523950
1	chrA1.136721003	0	104577818
1	chrA1.136756201	0	104612098
1	chrA1.136784618	0	104637500
1	chrA1.13701647	0	11183486
1	chrA1.137145095	0	105001112
1	chrA1.137173664	0	105026966
1	chrA1.137247937	0	105080158
1	chrA1.137277902	0	105111010
1	chrA1.137396933	0	105237670
1	chrA1.137440059	0	105281762
1	chrA1.13753159	0	11216874
1	chrA1.137641141	0	105495182
1	chrA1.137732212	0	105588975
1	chrA1.137774762	0	105634662
1	chrA1.137813875	0	105671808
1	chrA1.137903422	0	105766064
1	chrA1.13800563	0	11251902
1	chrA1.138057671	0	105941670
1	chrA1.138186119	0	106074631
1	chrA1.138274003	0	106161448
1	chrA1.138388437	0	106276564
1	chrA1.13846676	0	11292310
1	chrA1.138475130	0	106365142
1	chrA1.138534753	0	106417650
1	chrA1.138747224	0	106637956
1	chrA1.13876652	0	11319288
1	chrA1.138957254	0	106853452
1	chrA1.139002908	0	106891920
1	chrA1.139137743	0	107036792
1	chrA1.139146025	0	107044556
1	chrA1.13916615	0	11357152
1	chrA1.139310419	0	107213329
1	chrA1.139349940	0	107249292
1	chrA1.139400504	0	107305016
1	chrA1.139428892	0	107336096
1	chrA1.139473565	0	107375234
1	chrA1.13951769	0	11380088
1	chrA1.139519627	0	107414668
1	chrA1.139585413	0	107465822
1	chrA1.139630779	0	107497834
1	chrA1.139655617	0	107516033
1	chrA1.139725724	0	107579438
1	chrA1.139756816	0	107610318
1	chrA1.139829089	0	107685358
1	chrA1.139855220	0	107707660
1	chrA1.139857851	0	107710354
1	chrA1.139860553	0	107713052
1	chrA1.139891545	0	107743872
1	chrA1.1398935	0	1445100
1	chrA1.13995104	0	11415212
1	chrA1.140000066	0	107864846
1	chrA1.140135110	0	108008626
1	chrA1.140178715	0	108037526
1	chrA1.140217619	0	108072374
1	chrA1.140227571	0	108076812
1	chrA1.14025631	0	11441222
1	chrA1.140259993	0	108104534
1	chrA1.140299912	0	108155200
1	chrA1.140326066	0	108176302
1	chrA1.140364927	0	108195094
1	chrA1.140396514	0	108219322
1	chrA1.140423716	0	108238368
1	chrA1.140511209	0	108314514
1	chrA1.140542337	0	108343304
1	chrA1.140570445	0	108369130
1	chrA1.140623042	0	108408046
1	chrA1.140671772	0	108444962
1	chrA1.140702412	0	108469980
1	chrA1.140754347	0	108493214
1	chrA1.14076047	0	11482464
1	chrA1.140801766	0	108542240
1	chrA1.140839599	0	108574664
1	chrA1.140867308	0	108599240
1	chrA1.140918877	0	108647346
1	chrA1.140994344	0	108719928
1	chrA1.141043616	0	108766894
1	chrA1.141074396	0	108784886
1	chrA1.14109029	0	11504550
1	chrA1.141155638	0	108841844
1	chrA1.141199619	0	108878696
1	chrA1.141247809	0	108920246
1	chrA1.141282025	0	108948452
1	chrA1.141364296	0	109015066
1	chrA1.141390027	0	109036190
1	chrA1.141446210	0	109095424
1	chrA1.141462826	0	109111620
1	chrA1.141525223	0	109159588
1	chrA1.141556384	0	109185950
1	chrA1.141587317	0	109208430
1	chrA1.141637398	0	109243490
1	chrA1.141662286	0	109263322
1	chrA1.141695131	0	109292343
1	chrA1.141749706	0	109335370
1	chrA1.141787679	0	109367192
1	chrA1.141821868	0	109399650
1	chrA1.141833659	0	109407308
1	chrA1.141869164	0	109433944
1	chrA1.14187487	0	11567056
1	chrA1.141909472	0	109467336
1	chrA1.141943742	0	109494202
1	chrA1.141973305	0	109524762
1	chrA1.142046274	0	109577068
1	chrA1.142098124	0	109624648
1	chrA1.142127595	0	109650678
1	chrA1.142153396	0	109676462
1	chrA1.142185811	0	109693810
1	chrA1.142230856	0	109738522
1	chrA1.142307610	0	109731834
1	chrA1.14232601	0	11598230
1	chrA1.142357091	0	109777620
1	chrA1.1424	0	458122
1	chrA1.142436308	0	109847347
1	chrA1.142459980	0	109857228
1	chrA1.142508743	0	109879954
1	chrA1.142598336	0	109995796
1	chrA1.142653472	0	110041918
1	chrA1.14271734	0	11627612
1	chrA1.142734019	0	110097596
1	chrA1.142756423	0	110109288
1	chrA1.142919055	0	110240676
1	chrA1.142943942	0	110248560
1	chrA1.143018472	0	110299762
1	chrA1.143049108	0	110320676
1	chrA1.143081935	0	110352380
1	chrA1.14315351	0	11655674
1	chrA1.143157381	0	110404484
1	chrA1.143220835	0	110449436
1	chrA1.143272690	0	110495712
1	chrA1.143303929	0	110520860
1	chrA1.143352914	0	110564260
1	chrA1.143397298	0	110602316
1	chrA1.14342550	0	11682588
1	chrA1.143445186	0	110640618
1	chrA1.143492714	0	110676220
1	chrA1.143523884	0	110705345
1	chrA1.143527075	0	110708382
1	chrA1.143561214	0	110734964
1	chrA1.14390311	0	11724730
14	chrA1.144010565	0	30140292
1	chrA1.144045369	0	111232014
1	chrA1.14429414	0	11760022
1	chrA1.1443742	0	1476222
1	chrA1.144534102	0	111725808
1	chrA1.144588410	0	111782508
1	chrA1.144650130	0	111825970
1	chrA1.144723350	0	111886058
1	chrA1.14475586	0	11803770
1	chrA1.144808790	0	111952278
1	chrA1.144808801	0	111952290
1	chrA1.144860988	0	111995912
1	chrA1.144911936	0	112030134
1	chrA1.144950492	0	112057098
1	chrA1.144977428	0	112085572
1	chrA1.145004130	0	112105226
1	chrA1.145036654	0	112131878
1	chrA1.145061998	0	112154788
1	chrA1.14510160	0	11827138
1	chrA1.145179016	0	112247222
1	chrA1.145213431	0	112275282
1	chrA1.145256189	0	112312880
1	chrA1.145282780	0	112317698
1	chrA1.145314885	0	112349056
1	chrA1.145365157	0	112393434
1	chrA1.145373109	0	112401386
1	chrA1.145395508	0	112412574
1	chrA1.145429139	0	112442258
1	chrA1.145453016	0	112462320
1	chrA1.14546925	0	11851940
1	chrA1.145487100	0	112495582
1	chrA1.145517443	0	112516602
1	chrA1.145549970	0	112545926
1	chrA1.145573801	0	112564742
1	chrA1.145632132	0	112608728
1	chrA1.145675151	0	112647112
1	chrA1.145708858	0	112676107
1	chrA1.14572954	0	11877642
1	chrA1.145827667	0	112758428
1	chrA1.145851460	0	112781140
1	chrA1.145904276	0	112829650
1	chrA1.145929233	0	112854583
1	chrA1.145962963	0	112878510
1	chrA1.146002097	0	112909024
1	chrA1.146058604	0	112960000
1	chrA1.146081577	0	112982968
1	chrA1.146100331	0	113001722
1	chrA1.146131625	0	113012402
1	chrA1.146163761	0	113037658
1	chrA1.146198280	0	113069766
1	chrA1.14621540	0	11911678
1	chrA1.146232798	0	113090202
1	chrA1.146302286	0	113145248
1	chrA1.146381587	0	113208362
1	chrA1.146449650	0	113259498
1	chrA1.146489683	0	113299524
1	chrA1.146528946	0	113338768
1	chrA1.146581527	0	113349686
1	chrA1.146629049	0	113384579
1	chrA1.146672804	0	113426682
1	chrA1.146707575	0	113461450
1	chrA1.146740485	0	113469272
1	chrA1.146786535	0	113515320
1	chrA1.146849191	0	113544570
1	chrA1.146883627	0	113577774
1	chrA1.146915570	0	113601508
1	chrA1.146934423	0	113624420
1	chrA1.146960632	0	113647342
1	chrA1.146994370	0	113678082
1	chrA1.147072092	0	113749888
1	chrA1.14709342	0	11966484
1	chrA1.147096023	0	113770100
1	chrA1.147124547	0	113797252
1	chrA1.147153532	0	113815510
1	chrA1.147175927	0	113837908
1	chrA1.147199838	0	113854300
1	chrA1.1472115	0	1492504
1	chrA1.147238196	0	113883152
1	chrA1.147265980	0	113903546
1	chrA1.147319962	0	113952208
1	chrA1.147367688	0	113984124
1	chrA1.14741159	0	11994792
1	chrA1.147422655	0	114029688
1	chrA1.147450359	0	114049846
1	chrA1.147498953	0	114084844
1	chrA1.147552986	0	114129318
1	chrA1.147587596	0	114152904
1	chrA1.147627831	0	114192784
1	chrA1.147652232	0	114204458
1	chrA1.147688966	0	114240126
1	chrA1.147715147	0	114266838
1	chrA1.147776176	0	114321602
1	chrA1.147827262	0	114356436
1	chrA1.147879264	0	114398464
1	chrA1.147916524	0	114435946
1	chrA1.147947796	0	114459758
1	chrA1.14795534	0	12041172
1	chrA1.147993178	0	114508000
1	chrA1.148024640	0	114530660
1	chrA1.148085089	0	114570680
1	chrA1.148129673	0	114615800
1	chrA1.148170023	0	114643663
1	chrA1.148204612	0	114673144
1	chrA1.148241639	0	114705366
1	chrA1.148282658	0	114746474
1	chrA1.148316838	0	114764928
1	chrA1.14836170	0	12081258
1	chrA1.148378519	0	114815280
1	chrA1.148416839	0	114841524
1	chrA1.148463511	0	114876356
1	chrA1.148511500	0	114932844
1	chrA1.148575269	0	114982276
1	chrA1.148626927	0	115036578
1	chrA1.148702003	0	115050634
1	chrA1.14875287	0	12112402
1	chrA1.148764692	0	115111404
1	chrA1.148818073	0	115151552
1	chrA1.148879229	0	115205238
1	chrA1.148945874	0	115254092
1	chrA1.148973295	0	115322750
1	chrA1.148974	0	578000
1	chrA1.14901873	0	12135570
1	chrA1.149020019	0	115350074
1	chrA1.149077546	0	115380758
1	chrA1.149121432	0	115403850
1	chrA1.149160369	0	115436526
1	chrA1.149220412	0	115480386
1	chrA1.149261860	0	115515458
1	chrA1.149271529	0	115525126
1	chrA1.14927950	0	12156638
1	chrA1.149290201	0	115532990
1	chrA1.149379898	0	115609634
1	chrA1.149425030	0	115649290
1	chrA1.149465325	0	115680809
1	chrA1.149492747	0	115703192
1	chrA1.149517674	0	115716402
1	chrA1.149552500	0	115742212
1	chrA1.149610256	0	115779580
1	chrA1.149639496	0	115750370
1	chrA1.149669121	0	115824350
1	chrA1.149698114	0	115850258
1	chrA1.149735057	0	115887916
1	chrA1.149768143	0	115912626
1	chrA1.14976851	0	12197590
1	chrA1.149816526	0	115959204
1	chrA1.149851274	0	115978626
1	chrA1.149902862	0	116020024
1	chrA1.149963075	0	116075844
1	chrA1.150000177	0	116105944
1	chrA1.15002736	0	12217332
1	chrA1.150042862	0	116145994
1	chrA1.150076892	0	116167190
1	chrA1.150102051	0	116183736
1	chrA1.15045382	0	12259862
1	chrA1.15081309	0	12285352
1	chrA1.150927528	0	117538316
1	chrA1.150958401	0	117568006
1	chrA1.151030041	0	117624944
1	chrA1.151095320	0	117675536
1	chrA1.151109226	0	117687600
1	chrA1.15111432	0	12307782
1	chrA1.151135389	0	117705300
1	chrA1.151220354	0	117761326
1	chrA1.151284259	0	117809934
1	chrA1.151341639	0	117861224
1	chrA1.151368078	0	117877338
1	chrA1.151379419	0	117888726
1	chrA1.151418290	0	117918878
1	chrA1.151504976	0	117994760
20	chrA1.151549939	0	4
1	chrA1.151575562	0	118046830
1	chrA1.151607769	0	118069236
1	chrA1.151662452	0	118115258
1	chrA1.151711589	0	118149412
1	chrA1.15172550	0	12362666
1	chrA1.151736280	0	118174056
1	chrA1.151774711	0	118194878
1	chrA1.151802283	0	118222518
1	chrA1.151848174	0	118256436
1	chrA1.151882900	0	118284652
1	chrA1.151955434	0	118343890
1	chrA1.151983860	0	118372324
1	chrA1.152011612	0	118389266
1	chrA1.152012524	0	118390178
1	chrA1.152061888	0	118421026
1	chrA1.152087566	0	118446032
1	chrA1.15211378	0	12397842
1	chrA1.152116583	0	118473256
1	chrA1.152145477	0	118491206
1	chrA1.152245944	0	118575614
1	chrA1.152284386	0	118613380
1	chrA1.152317387	0	118623944
1	chrA1.152356050	0	118654272
1	chrA1.152390027	0	118688750
1	chrA1.1524078	0	1528604
1	chrA1.152449635	0	118727220
1	chrA1.15245147	0	12427524
1	chrA1.152488696	0	118757868
1	chrA1.152577166	0	118825344
1	chrA1.152640105	0	118881144
1	chrA1.152688310	0	118919312
1	chrA1.152753164	0	118976670
1	chrA1.152792735	0	119023080
1	chrA1.152820985	0	119041846
1	chrA1.152894519	0	119096156
1	chrA1.152998989	0	119174300
1	chrA1.153043862	0	119218346
1	chrA1.153079342	0	119249906
1	chrA1.153104219	0	119270422
1	chrA1.15311103	0	12477562
1	chrA1.153178186	0	119331832
1	chrA1.153225525	0	119377001
1	chrA1.153262452	0	119407580
1	chrA1.153305233	0	119448654
1	chrA1.153342385	0	119474980
1	chrA1.153379148	0	119500652
1	chrA1.153417534	0	119534404
1	chrA1.153458015	0	119572320
1	chrA1.153511009	0	119592022
1	chrA1.153539723	0	119614268
1	chrA1.153567245	0	119641756
1	chrA1.153592778	0	119662410
1	chrA1.153655524	0	119720430
1	chrA1.15367332	0	12525126
1	chrA1.153680196	0	119732246
1	chrA1.153717649	0	119761266
1	chrA1.153749290	0	119782730
1	chrA1.153801039	0	119825146
1	chrA1.153869349	0	119881756
1	chrA1.153920376	0	119914226
1	chrA1.153983095	0	119955180
1	chrA1.154029594	0	120000620
1	chrA1.15413408	0	12564122
1	chrA1.154140777	0	120093532
1	chrA1.154166163	0	120116274
1	chrA1.154242657	0	120185692
1	chrA1.154270766	0	120206060
1	chrA1.154340479	0	120262216
1	chrA1.154424214	0	120326944
1	chrA1.154459738	0	120358516
1	chrA1.154514545	0	120404710
1	chrA1.154577083	0	120451756
1	chrA1.154601832	0	120469740
1	chrA1.154630201	0	120494828
1	chrA1.154658901	0	120521250
1	chrA1.154746107	0	120596350
1	chrA1.154775285	0	120618172
1	chrA1.154785902	0	120621282
1	chrA1.154815655	0	120650862
1	chrA1.154851665	0	120672722
1	chrA1.154887423	0	120708602
1	chrA1.154897381	0	120718794
1	chrA1.154924626	0	120745830
1	chrA1.154981295	0	120781676
1	chrA1.15527226	0	12654754
1	chrA1.15552359	0	12679880
1	chrA1.1556012	0	1557316
1	chrA1.15595890	0	12704628
1	chrA1.15598352	0	12708212
1	chrA1.15671363	0	12769032
1	chrA1.15715980	0	12803480
1	chrA1.15716044	0	12803544
1	chrA1.15752352	0	12834246
1	chrA1.15779930	0	12848964
1	chrA1.158035410	0	127906430
1	chrA1.15805763	0	12866972
1	chrA1.158095223	0	127860725
1	chrA1.158103631	0	127852614
1	chrA1.158162850	0	127800424
1	chrA1.158201185	0	127770270
1	chrA1.158248680	0	127733180
1	chrA1.158308851	0	127681762
8	chrA1.15832132	0	140945624
1	chrA1.158351979	0	127646496
1	chrA1.158383317	0	127631898
1	chrA1.158420039	0	127597654
1	chrA1.158523401	0	127531674
1	chrA1.158568315	0	127486792
1	chrA1.1585757	0	1571388
1	chrA1.158614056	0	127459524
1	chrA1.158660238	0	127428862
1	chrA1.15866664	0	12900880
1	chrA1.158712984	0	127397662
1	chrA1.158743365	0	127367332
1	chrA1.158769725	0	127356838
1	chrA1.158804496	0	127328914
1	chrA1.158829322	0	127304394
1	chrA1.158860988	0	127275812
1	chrA1.158934992	0	127208182
1	chrA1.158966328	0	127176458
1	chrA1.158998605	0	127159758
1	chrA1.15901890	0	12936934
1	chrA1.159032110	0	127138242
1	chrA1.159065980	0	127096918
1	chrA1.159095614	0	127075342
1	chrA1.159173522	0	127012748
1	chrA1.159198661	0	126999296
1	chrA1.159239172	0	126964714
1	chrA1.159285023	0	126926718
1	chrA1.159324675	0	126892358
1	chrA1.159360200	0	126868944
1	chrA1.159435382	0	126812478
1	chrA1.159469535	0	126784988
1	chrA1.159496961	0	126760610
1	chrA1.159569522	0	126737870
1	chrA1.159601875	0	126704458
1	chrA1.15963118	0	12981072
1	chrA1.159659309	0	126656794
1	chrA1.159692179	0	126628864
1	chrA1.159723649	0	126604052
1	chrA1.159761755	0	126576396
1	chrA1.159837814	0	126533810
1	chrA1.159927826	0	126457450
1	chrA1.159963334	0	126429354
1	chrA1.160014621	0	126391436
1	chrA1.160052339	0	126367628
1	chrA1.160079346	0	126348584
1	chrA1.160105962	0	126327288
1	chrA1.160136954	0	126299992
1	chrA1.16019880	0	13022706
11	chrA1.160211596	0	9792800
1	chrA1.160257331	0	126194626
1	chrA1.160268642	0	126225560
1	chrA1.160295891	0	126176436
1	chrA1.160352805	0	126136621
1	chrA1.160398856	0	126092912
1	chrA1.160478519	0	126036422
1	chrA1.160521602	0	126017682
1	chrA1.160545255	0	126000510
1	chrA1.16054671	0	13056358
1	chrA1.16055412	0	13057100
1	chrA1.160717769	0	125849832
1	chrA1.160756892	0	125815678
1	chrA1.160785797	0	125787146
13	chrA1.160844933	0	83559140
1	chrA1.160915981	0	125705758
1	chrA1.160953149	0	125675984
1	chrA1.160985055	0	125645652
1	chrA1.161026290	0	125606940
1	chrA1.161063367	0	125575710
1	chrA1.161084817	0	125559280
1	chrA1.16116982	0	13110000
1	chrA1.161197226	0	125474091
1	chrA1.161233910	0	125439456
1	chrA1.161275371	0	125403656
1	chrA1.161332565	0	125353458
1	chrA1.161387897	0	125304817
1	chrA1.161448248	0	125252722
1	chrA1.161489899	0	125215418
1	chrA1.16151517	0	13134664
1	chrA1.161580183	0	125158002
1	chrA1.161619554	0	125128458
1	chrA1.161713091	0	125060202
1	chrA1.161717676	0	125055010
1	chrA1.161766120	0	125012680
1	chrA1.161801570	0	124982536
1	chrA1.161838673	0	124953034
1	chrA1.161869842	0	124928302
1	chrA1.161895357	0	124910442
1	chrA1.161973057	0	124855790
1	chrA1.16197816	0	13174432
1	chrA1.161984337	0	124845960
1	chrA1.162081613	0	124790262
1	chrA1.162120905	0	124752904
1	chrA1.162148638	0	124732474
1	chrA1.162179289	0	124713168
1	chrA1.16225362	0	13193914
1	chrA1.162258988	0	124631264
1	chrA1.162377497	0	124527616
1	chrA1.162434642	0	124474980
1	chrA1.162474940	0	124448614
1	chrA1.162554203	0	124389040
1	chrA1.162596227	0	124363076
1	chrA1.162628926	0	124332808
1	chrA1.162655171	0	124315488
1	chrA1.162702672	0	124274406
1	chrA1.162741383	0	124252182
1	chrA1.162795290	0	124163852
1	chrA1.162839218	0	124180566
1	chrA1.162878318	0	124137572
1	chrA1.162902867	0	124096520
1	chrA1.162944756	0	124083964
1	chrA1.163001767	0	124028284
1	chrA1.163030650	0	124005048
1	chrA1.16305751	0	13260530
1	chrA1.163092022	0	123967174
1	chrA1.1631184	0	1606278
1	chrA1.163168629	0	123904346
1	chrA1.163199548	0	123878888
1	chrA1.163257330	0	123825960
1	chrA1.163308347	0	123788644
1	chrA1.163344378	0	123756148
1	chrA1.163423840	0	123690917
1	chrA1.163457746	0	123666430
1	chrA1.163492878	0	123633910
1	chrA1.163537849	0	123600350
1	chrA1.163570975	0	123574516
1	chrA1.163606444	0	123542010
1	chrA1.163639960	0	123516940
1	chrA1.163687238	0	123475468
1	chrA1.16368820	0	13315060
1	chrA1.163737350	0	123435046
1	chrA1.163803770	0	123384728
1	chrA1.163812952	0	123375670
1	chrA1.163858684	0	123345784
1	chrA1.163907908	0	123298964
1	chrA1.163948753	0	123269904
1	chrA1.163993617	0	123235964
1	chrA1.164043069	0	123189740
1	chrA1.164093420	0	123156362
1	chrA1.16410795	0	13352750
1	chrA1.164168120	0	123091962
1	chrA1.164273722	0	123005182
1	chrA1.164318597	0	122966348
1	chrA1.164354832	0	122937088
1	chrA1.164386257	0	122907442
1	chrA1.164439426	0	122867720
1	chrA1.164498874	0	122815112
1	chrA1.164540895	0	122786926
1	chrA1.16458668	0	13391866
1	chrA1.164615734	0	122723704
1	chrA1.164659619	0	122691492
1	chrA1.164689419	0	122668672
1	chrA1.164727603	0	122633138
1	chrA1.164753456	0	122607290
1	chrA1.164858396	0	122523952
1	chrA1.164894227	0	122489452
1	chrA1.164984034	0	122417904
1	chrA1.16500852	0	13430870
1	chrA1.165013469	0	122395642
1	chrA1.165064327	0	122356070
1	chrA1.165097864	0	122331170
1	chrA1.165140571	0	122302824
1	chrA1.165177715	0	122267802
1	chrA1.165219211	0	122234612
1	chrA1.165330690	0	122140456
1	chrA1.165383022	0	122095504
1	chrA1.165410590	0	122067792
1	chrA1.16542159	0	13471836
1	chrA1.165439022	0	122048548
1	chrA1.165459902	0	122028612
1	chrA1.165503317	0	121996308
1	chrA1.165564624	0	121948808
1	chrA1.165574466	0	121938966
1	chrA1.165710759	0	121839086
1	chrA1.165763772	0	121794362
1	chrA1.165826227	0	121765202
1	chrA1.165854918	0	121736514
1	chrA1.165929948	0	121664018
1	chrA1.165985437	0	121624646
1	chrA1.166048744	0	121567844
1	chrA1.166091493	0	121526238
1	chrA1.166115136	0	121506660
1	chrA1.166131186	0	121490828
1	chrA1.166175367	0	121453846
1	chrA1.166305749	0	121343226
1	chrA1.166331725	0	121316534
1	chrA1.1663585	0	1629134
1	chrA1.166383822	0	121274170
1	chrA1.166419901	0	121248642
1	chrA1.16645920	0	13541573
1	chrA1.166470715	0	121202376
1	chrA1.166501521	0	121171150
1	chrA1.166531913	0	121154573
1	chrA1.166562082	0	121131520
1	chrA1.166591163	0	121111928
1	chrA1.166622860	0	121094866
1	chrA1.166677665	0	121051618
1	chrA1.166718912	0	121027274
1	chrA1.166756884	0	121004564
1	chrA1.16681608	0	13565768
1	chrA1.166826496	0	120948496
1	chrA1.166887363	0	120909050
1	chrA1.166922317	0	120876396
1	chrA1.166959703	0	127933280
1	chrA1.167022159	0	127987088
1	chrA1.167055723	0	128013010
1	chrA1.167084149	0	128037122
1	chrA1.167157185	0	128103286
1	chrA1.16718239	0	13596894
1	chrA1.167193091	0	128134830
1	chrA1.167219039	0	128148422
1	chrA1.167274015	0	128192932
20	chrA1.167317391	0	5
1	chrA1.167342967	0	128251850
1	chrA1.167381130	0	128275232
1	chrA1.167414157	0	128299898
1	chrA1.167469194	0	128342966
1	chrA1.167522695	0	128395386
1	chrA1.167556166	0	128420200
1	chrA1.167607075	0	128463072
1	chrA1.167670161	0	128514292
1	chrA1.167695101	0	128532296
1	chrA1.167739928	0	128564128
1	chrA1.167771019	0	128591274
1	chrA1.167835101	0	128628742
1	chrA1.167870197	0	128653698
1	chrA1.167916248	0	128700660
1	chrA1.167950964	0	128735374
1	chrA1.167956581	0	128740990
1	chrA1.167999254	0	128750876
1	chrA1.16802269	0	13665500
1	chrA1.168026137	0	128779220
1	chrA1.168059249	0	128810598
1	chrA1.168092751	0	128835072
1	chrA1.168160425	0	128904906
1	chrA1.168208316	0	128952950
1	chrA1.168242203	0	128985080
1	chrA1.168294595	0	129017766
1	chrA1.168318954	0	129035884
1	chrA1.168333103	0	129047006
1	chrA1.16834743	0	13691936
1	chrA1.168359462	0	129072510
1	chrA1.168490812	0	129185160
1	chrA1.168544821	0	129228564
1	chrA1.168593245	0	129269628
1	chrA1.168656241	0	129324308
1	chrA1.168692264	0	129359674
1	chrA1.16871535	0	13719634
1	chrA1.168723143	0	129382536
1	chrA1.168799102	0	129449026
7	chrA1.168825857	0	105368636
3	chrA1.168893846	0	83597898
1	chrA1.168930217	0	129535542
1	chrA1.168941881	0	129545168
1	chrA1.168988977	0	129584166
1	chrA1.169030743	0	129625070
1	chrA1.169076621	0	129658068
1	chrA1.169114543	0	129688706
1	chrA1.1691780	0	1652864
1	chrA1.169179842	0	129724442
12	chrA1.169219111	0	12127114
1	chrA1.169246158	0	129757354
1	chrA1.16925164	0	13756636
1	chrA1.169297576	0	129781564
1	chrA1.169342771	0	129812060
12	chrA1.169373948	0	12201180
1	chrA1.169429846	0	129848464
1	chrA1.169461878	0	129855740
12	chrA1.169515839	0	12272882
1	chrA1.169571452	0	129908656
1	chrA1.16958037	0	13785032
1	chrA1.169648216	0	129944850
12	chrA1.169713829	0	12373914
12	chrA1.169754207	0	12382756
12	chrA1.169804454	0	12410819
12	chrA1.169837443	0	12430208
1	chrA1.169879771	0	130055478
12	chrA1.169941697	0	12479164
1	chrA1.16995065	0	13815640
1	chrA1.169994536	0	130122216
1	chrA1.170083543	0	130159628
12	chrA1.170131717	0	12582178
12	chrA1.170141467	0	12592024
1	chrA1.170174230	0	130188740
12	chrA1.170244606	0	12624772
1	chrA1.170280782	0	130226300
1	chrA1.170307600	0	130248360
12	chrA1.170338420	0	12647634
12	chrA1.170374083	0	12683298
1	chrA1.17041066	0	13854232
1	chrA1.170421630	0	130298818
1	chrA1.170452659	0	130309788
1	chrA1.170491115	0	130332710
12	chrA1.170497443	0	12729274
12	chrA1.170535359	0	12743274
1	chrA1.170564299	0	130363144
12	chrA1.170603297	0	12782748
1	chrA1.170638291	0	130400828
12	chrA1.170682094	0	12811590
12	chrA1.170729060	0	12833618
1	chrA1.170798724	0	130473448
1	chrA1.17089062	0	13895934
12	chrA1.170901230	0	10296770
4	chrA1.170927648	0	72886264
12	chrA1.170954805	0	10325222
12	chrA1.171018814	0	10349914
1	chrA1.171060408	0	130580270
12	chrA1.171099439	0	10385508
1	chrA1.171136444	0	130615898
12	chrA1.171191885	0	10429196
1	chrA1.171222347	0	130655418
12	chrA1.171246205	0	10457794
1	chrA1.171318744	0	130701430
1	chrA1.171343087	0	130715090
12	chrA1.171388029	0	12904206
1	chrA1.17143021	0	13937652
1	chrA1.171455153	0	130765588
1	chrA1.171504333	0	130794240
1	chrA1.171549411	0	130825346
1	chrA1.171617110	0	130874072
1	chrA1.171650020	0	130906550
1	chrA1.17167039	0	13958286
1	chrA1.171692134	0	130939862
1	chrA1.171781291	0	131000608
1	chrA1.171817232	0	131030830
1	chrA1.171842436	0	131055688
1	chrA1.171869793	0	131083002
1	chrA1.171901566	0	131101792
1	chrA1.17194248	0	13983550
1	chrA1.171985854	0	131180836
1	chrA1.172031677	0	131214756
1	chrA1.172077802	0	131244332
1	chrA1.172113042	0	131286896
1	chrA1.172141056	0	131306679
1	chrA1.172195428	0	131353278
1	chrA1.172220920	0	131376590
1	chrA1.172259502	0	131403988
1	chrA1.17230200	0	14009000
1	chrA1.172333001	0	131460573
1	chrA1.172366979	0	131494558
1	chrA1.172466907	0	131575120
1	chrA1.172518238	0	131612818
1	chrA1.1725465	0	1679842
1	chrA1.172555163	0	131638552
1	chrA1.172606011	0	131675532
1	chrA1.17265077	0	14036412
1	chrA1.172722950	0	131752742
1	chrA1.172755838	0	131790973
1	chrA1.172793551	0	131825580
1	chrA1.172851688	0	131868460
1	chrA1.172877557	0	131894212
1	chrA1.172910348	0	131918016
1	chrA1.172988106	0	131985435
1	chrA1.17299670	0	14069392
1	chrA1.173012502	0	132015896
1	chrA1.173064470	0	132054198
1	chrA1.173092437	0	132079706
1	chrA1.173147334	0	132124798
1	chrA1.173209116	0	132176556
1	chrA1.173251187	0	132218366
1	chrA1.173276869	0	132235556
1	chrA1.173313369	0	132267200
1	chrA1.173364176	0	132305742
1	chrA1.173430789	0	132355642
1	chrA1.173478144	0	132393890
1	chrA1.17350905	0	14096076
1	chrA1.173520173	0	132434042
1	chrA1.173555079	0	132468232
1	chrA1.173579589	0	132490929
1	chrA1.173673201	0	132566918
1	chrA1.173705869	0	132584806
1	chrA1.17375163	0	14115250
1	chrA1.173753060	0	132618288
1	chrA1.173798806	0	132659200
1	chrA1.173827243	0	132685322
1	chrA1.173860935	0	132708356
1	chrA1.173890268	0	132736154
1	chrA1.173923895	0	132769248
1	chrA1.173936204	0	132778672
1	chrA1.17404580	0	14136326
1	chrA1.174087488	0	132909710
1	chrA1.174227473	0	133030026
1	chrA1.174252541	0	133043378
1	chrA1.17428530	0	14158422
1	chrA1.174290432	0	133082350
1	chrA1.174338072	0	133123714
1	chrA1.174389065	0	133162888
1	chrA1.174435779	0	133198052
1	chrA1.174476584	0	133227828
1	chrA1.174514632	0	133260690
1	chrA1.174542949	0	133287920
1	chrA1.174578195	0	133335328
1	chrA1.174606314	0	133353640
20	chrA1.174632015	0	6
1	chrA1.17470228	0	14191199
1	chrA1.174758261	0	133475344
1	chrA1.174791033	0	133503430
1	chrA1.174819491	0	133527794
1	chrA1.174866694	0	133573812
1	chrA1.174895862	0	133593722
1	chrA1.174933560	0	133627888
1	chrA1.17494876	0	14216246
1	chrA1.174959182	0	133649451
1	chrA1.175015374	0	133706615
1	chrA1.175093128	0	133779340
1	chrA1.175122980	0	133805706
1	chrA1.17516380	0	14233930
1	chrA1.175177615	0	133857377
1	chrA1.175224029	0	133882458
1	chrA1.175254480	0	133913881
1	chrA1.175281249	0	133935338
1	chrA1.175317609	0	133967010
1	chrA1.175348424	0	133994822
1	chrA1.175418728	0	134055912
1	chrA1.175453341	0	134088642
1	chrA1.175480525	0	134102586
1	chrA1.175482178	0	134104238
1	chrA1.175486810	0	134108868
1	chrA1.175507059	0	134122544
1	chrA1.175577432	0	134177654
1	chrA1.175609807	0	134209022
1	chrA1.175664887	0	134246902
1	chrA1.175695892	0	134277730
1	chrA1.175723038	0	134296962
1	chrA1.175789148	0	134344458
1	chrA1.175859867	0	134407416
1	chrA1.175933953	0	134453722
1	chrA1.17595430	0	14297616
1	chrA1.175959461	0	134472896
1	chrA1.176007734	0	134513564
1	chrA1.176035272	0	134535478
1	chrA1.176084393	0	134583257
1	chrA1.176114264	0	134603530
1	chrA1.176147031	0	134636222
1	chrA1.176198460	0	134668612
1	chrA1.17626468	0	14328062
1	chrA1.176271052	0	134721402
1	chrA1.176317360	0	134761038
1	chrA1.176341080	0	134784598
1	chrA1.176368916	0	134812522
1	chrA1.176397555	0	134823826
1	chrA1.176421953	0	134847720
1	chrA1.176446392	0	134871956
1	chrA1.176450116	0	134875678
1	chrA1.176582971	0	134989110
1	chrA1.176617178	0	135024664
1	chrA1.176647222	0	135042208
1	chrA1.176695581	0	135074822
1	chrA1.176729995	0	135095630
1	chrA1.17673075	0	14360250
1	chrA1.176779909	0	135139850
1	chrA1.176804778	0	135161076
1	chrA1.176810046	0	135166346
1	chrA1.176838264	0	135186790
1	chrA1.176866269	0	135209398
1	chrA1.176891320	0	135229466
1	chrA1.176921386	0	135259986
1	chrA1.176984246	0	135308740
1	chrA1.1770136	0	1713172
1	chrA1.177042592	0	135350060
1	chrA1.17705921	0	14392050
1	chrA1.177098015	0	135407722
1	chrA1.177144504	0	135435534
1	chrA1.177221307	0	135496590
1	chrA1.177256811	0	135532084
1	chrA1.177288682	0	135540824
1	chrA1.17729593	0	14404246
1	chrA1.177339840	0	135571984
1	chrA1.177373150	0	135603726
1	chrA1.177426008	0	135641808
1	chrA1.177457609	0	135671990
1	chrA1.177496245	0	135709992
1	chrA1.177602534	0	135795458
1	chrA1.177679890	0	135859320
1	chrA1.177710722	0	135880700
1	chrA1.177781018	0	135942306
1	chrA1.177817046	0	135972598
1	chrA1.177909610	0	136050552
1	chrA1.17791014	0	14463288
1	chrA1.177944253	0	136073360
1	chrA1.17794519	0	14466794
1	chrA1.177959720	0	136084220
1	chrA1.178010781	0	136127848
1	chrA1.178053861	0	136160860
1	chrA1.178090827	0	136198494
1	chrA1.178144265	0	136243452
1	chrA1.178182453	0	136274794
1	chrA1.178215295	0	136303134
1	chrA1.178254322	0	136326918
1	chrA1.17829027	0	14493736
1	chrA1.178295841	0	136361578
1	chrA1.178324788	0	136387944
1	chrA1.178451766	0	136489306
1	chrA1.178475953	0	136505748
1	chrA1.178555039	0	136577774
1	chrA1.178579190	0	136598740
1	chrA1.17861126	0	14524010
1	chrA1.178631751	0	136648266
1	chrA1.178657496	0	136671134
1	chrA1.178682642	0	136695484
1	chrA1.178756637	0	136755150
1	chrA1.178783585	0	136775232
1	chrA1.178832597	0	136819276
1	chrA1.178894410	0	136868762
1	chrA1.178943316	0	136897102
1	chrA1.178972583	0	136919380
1	chrA1.179016379	0	136953590
1	chrA1.179041026	0	136971302
1	chrA1.179083057	0	137006692
1	chrA1.179122161	0	137036406
1	chrA1.179153885	0	137055626
1	chrA1.17919266	0	14568040
1	chrA1.179200841	0	137094674
1	chrA1.179272144	0	137142780
1	chrA1.179301550	0	137174068
1	chrA1.179352919	0	137215760
1	chrA1.179398401	0	137258298
1	chrA1.179425391	0	137278262
1	chrA1.179450267	0	137302806
1	chrA1.179462514	0	137306480
1	chrA1.17948346	0	14593848
1	chrA1.179511414	0	137347332
1	chrA1.179631840	0	137457814
1	chrA1.179669088	0	137472240
1	chrA1.179714719	0	137507110
1	chrA1.1797295	0	1737276
1	chrA1.179771313	0	137555140
1	chrA1.179804844	0	137588672
1	chrA1.179890614	0	137652928
1	chrA1.179940668	0	137685764
1	chrA1.180004332	0	64852340
1	chrA1.180041724	0	137757526
1	chrA1.180071934	0	137786558
1	chrA1.180113591	0	137824107
1	chrA1.180149506	0	137853198
1	chrA1.180195485	0	137896590
1	chrA1.180219910	0	137912902
1	chrA1.18023442	0	14655794
1	chrA1.180339170	0	138005344
1	chrA1.18034295	0	14666640
1	chrA1.180356188	0	138020608
1	chrA1.180384179	0	138035070
1	chrA1.180408783	0	138055016
1	chrA1.180456775	0	138094440
1	chrA1.180495865	0	138127274
1	chrA1.180546650	0	138162022
1	chrA1.180584200	0	138193664
1	chrA1.180607894	0	138230514
1	chrA1.180631838	0	138238462
1	chrA1.180676014	0	138272520
1	chrA1.18069171	0	14684960
1	chrA1.180743257	0	138331740
1	chrA1.180811353	0	138398750
1	chrA1.180849638	0	138414872
1	chrA1.180883853	0	138442480
1	chrA1.180959720	0	138507574
20	chrA1.180977304	0	7
1	chrA1.18098411	0	14705742
1	chrA1.181020900	0	138565248
1	chrA1.181062363	0	138593722
1	chrA1.181081674	0	138610930
1	chrA1.181086611	0	138616486
1	chrA1.181131404	0	138654210
1	chrA1.181185028	0	138707526
1	chrA1.181234072	0	138736038
1	chrA1.181304334	0	138788786
1	chrA1.18134491	0	14737754
1	chrA1.181365868	0	138827748
1	chrA1.181422718	0	138875250
1	chrA1.181476812	0	138918486
1	chrA1.181525475	0	138948598
1	chrA1.181573411	0	138988056
1	chrA1.181598009	0	139013153
1	chrA1.181649813	0	139059390
1	chrA1.181669433	0	139068574
1	chrA1.181676288	0	139075424
1	chrA1.181771287	0	139159944
1	chrA1.18178547	0	14775006
1	chrA1.181804670	0	139193298
1	chrA1.181871994	0	139225620
1	chrA1.181878885	0	139231070
1	chrA1.181902916	0	139252712
1	chrA1.181935352	0	139282676
1	chrA1.182001618	0	139342562
1	chrA1.182079122	0	139404476
1	chrA1.18210084	0	14800862
1	chrA1.182102889	0	139428198
1	chrA1.182246451	0	139519126
1	chrA1.182274661	0	139540554
1	chrA1.182324042	0	139581374
1	chrA1.182405241	0	139709682
1	chrA1.182405999	0	139710440
1	chrA1.18241519	0	14826976
1	chrA1.182433987	0	139722920
1	chrA1.182472624	0	139744874
1	chrA1.1824728	0	1757600
1	chrA1.182496405	0	142802252
1	chrA1.182602097	0	142887844
1	chrA1.182705368	0	142962122
1	chrA1.182709234	0	142965986
1	chrA1.182749584	0	142997700
1	chrA1.182792560	0	143040630
1	chrA1.182871913	0	143091150
1	chrA1.18288589	0	14869004
1	chrA1.182948980	0	143158444
1	chrA1.182995559	0	143200884
1	chrA1.183059568	0	143255418
1	chrA1.183156360	0	143337958
1	chrA1.183211316	0	143372894
1	chrA1.183249554	0	143397476
1	chrA1.18328096	0	14903432
1	chrA1.183296101	0	143434632
1	chrA1.183351313	0	143481576
1	chrA1.183381182	0	143509024
1	chrA1.183417734	0	143541174
1	chrA1.183445674	0	143566904
1	chrA1.183500963	0	143614208
1	chrA1.183534085	0	143640978
1	chrA1.18355842	0	14929114
1	chrA1.183583232	0	143688398
1	chrA1.183625404	0	143719550
1	chrA1.183649383	0	143737140
1	chrA1.183689814	0	143775916
1	chrA1.183738832	0	143817230
1	chrA1.183840572	0	143901810
1	chrA1.183875639	0	143932780
1	chrA1.183942267	0	143991114
1	chrA1.18396546	0	14962128
1	chrA1.184013220	0	144054876
1	chrA1.184065982	0	144092054
1	chrA1.184069334	0	144095406
1	chrA1.184099860	0	144122930
1	chrA1.184151495	0	144166774
1	chrA1.184205220	0	144210996
1	chrA1.184247569	0	144239304
1	chrA1.184281785	0	144263608
1	chrA1.18429884	0	14993023
1	chrA1.184322364	0	144303122
1	chrA1.184376462	0	144340668
1	chrA1.184410789	0	144369814
1	chrA1.184467639	0	144414274
1	chrA1.18453729	0	15010546
1	chrA1.184547951	0	144484846
1	chrA1.184581894	0	144513734
1	chrA1.184639039	0	144554614
4	chrA1.184692674	0	127287082
1	chrA1.184724773	0	144614170
1	chrA1.184758874	0	144636720
1	chrA1.18483672	0	15040540
1	chrA1.184847340	0	144706420
1	chrA1.184883341	0	144738356
1	chrA1.184924628	0	144775296
1	chrA1.184982211	0	144813768
1	chrA1.185008278	0	144840282
1	chrA1.185059782	0	144873034
1	chrA1.185088969	0	144899642
1	chrA1.185208230	0	144996206
1	chrA1.185232867	0	145018820
1	chrA1.185267598	0	145048406
1	chrA1.185335635	0	145100044
1	chrA1.185359940	0	145117318
1	chrA1.185435310	0	145181642
1	chrA1.185469459	0	145208488
1	chrA1.185520917	0	145259350
1	chrA1.185553187	0	145291612
1	chrA1.185598467	0	145310440
1	chrA1.18562580	0	15109208
1	chrA1.185628659	0	145337308
1	chrA1.185652687	0	145356462
1	chrA1.185680422	0	145392610
1	chrA1.185714483	0	145411734
1	chrA1.185744250	0	145440120
1	chrA1.185853076	0	145537486
1	chrA1.1858910	0	1779250
1	chrA1.185984539	0	145645928
1	chrA1.186008336	0	145665862
1	chrA1.18601804	0	15136612
1	chrA1.186069055	0	145720550
1	chrA1.186099985	0	145762782
1	chrA1.186176332	0	145821116
1	chrA1.186207756	0	145850400
1	chrA1.186250087	0	145879894
1	chrA1.186279791	0	145904008
1	chrA1.186330645	0	145948298
1	chrA1.186398902	0	146008064
1	chrA1.186419716	0	146025136
1	chrA1.186428313	0	146032865
1	chrA1.186522513	0	146119961
1	chrA1.186547812	0	146142884
1	chrA1.186621559	0	146201844
1	chrA1.186668507	0	146242426
1	chrA1.186706902	0	146275724
1	chrA1.186748330	0	146313140
1	chrA1.186786892	0	146335678
1	chrA1.186838590	0	146384096
1	chrA1.186862398	0	146404662
1	chrA1.186922094	0	146449402
1	chrA1.18692301	0	15197770
1	chrA1.186976430	0	146492404
1	chrA1.187012353	0	146521146
1	chrA1.187045379	0	146550030
1	chrA1.187070300	0	146570159
1	chrA1.187112539	0	146603680
1	chrA1.187158653	0	146637774
1	chrA1.187228157	0	146695400
1	chrA1.187275150	0	146733832
1	chrA1.18727669	0	15215878
1	chrA1.187344034	0	146803470
1	chrA1.187407249	0	146857356
1	chrA1.187434811	0	146882236
1	chrA1.187483982	0	146923244
1	chrA1.187538532	0	163414404
1	chrA1.187598368	0	146968986
1	chrA1.187755546	0	147098188
1	chrA1.18778409	0	15261766
1	chrA1.187798751	0	147137732
1	chrA1.187845045	0	147175864
1	chrA1.187884817	0	147213826
1	chrA1.187903838	0	147226328
1	chrA1.187945623	0	147260206
1	chrA1.187979862	0	147287108
1	chrA1.188026445	0	147322132
1	chrA1.188059904	0	147355588
1	chrA1.188083754	0	147360172
1	chrA1.188111431	0	147380048
1	chrA1.188151309	0	147415780
1	chrA1.188151407	0	147415879
1	chrA1.188219484	0	147465894
1	chrA1.18822471	0	15298482
1	chrA1.188251899	0	147491678
1	chrA1.188304717	0	147538054
1	chrA1.188331583	0	147558356
1	chrA1.188405919	0	147624624
1	chrA1.188451432	0	147665094
1	chrA1.188477596	0	147684178
1	chrA1.188508269	0	147708350
1	chrA1.188544972	0	147734096
1	chrA1.188573069	0	147756984
1	chrA1.18861219	0	15323944
1	chrA1.188620864	0	147801968
1	chrA1.188659783	0	147828388
1	chrA1.188703524	0	147866256
1	chrA1.188746416	0	147900618
1	chrA1.188799990	0	147950686
1	chrA1.188846069	0	147983570
1	chrA1.188885467	0	148015408
1	chrA1.18889485	0	15346166
1	chrA1.18900642	0	15351504
1	chrA1.189024038	0	148122290
1	chrA1.189059441	0	148153976
1	chrA1.189116169	0	148197180
1	chrA1.189148339	0	148220046
1	chrA1.189254589	0	148297298
1	chrA1.189298299	0	148330986
1	chrA1.189324668	0	148354204
1	chrA1.189440977	0	148455876
1	chrA1.189517803	0	148509802
1	chrA1.189542441	0	148538816
1	chrA1.18954737	0	15393070
1	chrA1.189588491	0	148574494
1	chrA1.189634910	0	148613580
1	chrA1.189669971	0	148637778
1	chrA1.189790696	0	148745308
1	chrA1.189818249	0	148762958
1	chrA1.189867996	0	148801838
1	chrA1.18988817	0	15423850
1	chrA1.189983122	0	148912294
1	chrA1.190017369	0	148933188
1	chrA1.190032218	0	148943708
1	chrA1.190085281	0	148985298
1	chrA1.190109465	0	149003158
1	chrA1.190155015	0	149048748
1	chrA1.190196960	0	149086304
1	chrA1.190243294	0	149121820
1	chrA1.190272051	0	149144432
1	chrA1.190354410	0	149217490
1	chrA1.190564674	0	149398482
1	chrA1.190654650	0	149469902
1	chrA1.19070273	0	15480352
1	chrA1.190725051	0	149536364
1	chrA1.190754409	0	149563750
1	chrA1.190794504	0	149588988
1	chrA1.190818423	0	149606364
1	chrA1.190826739	0	149614180
1	chrA1.190905710	0	149666346
1	chrA1.190982810	0	149727640
1	chrA1.191008462	0	149756878
1	chrA1.191155080	0	149875279
1	chrA1.191223984	0	149936206
1	chrA1.191319812	0	150016574
1	chrA1.191364176	0	150052906
1	chrA1.191414577	0	150088962
1	chrA1.191451971	0	150111730
1	chrA1.191465466	0	150121916
1	chrA1.191481844	0	150136488
1	chrA1.191577691	0	150215132
1	chrA1.191632682	0	150242094
1	chrA1.19166874	0	15558518
1	chrA1.191674666	0	150291644
1	chrA1.191713092	0	150320960
1	chrA1.191761301	0	150347660
1	chrA1.191784430	0	150366158
1	chrA1.191866211	0	150442364
1	chrA1.191916969	0	150481432
1	chrA1.191945698	0	150499482
1	chrA1.191969829	0	150517060
1	chrA1.192006495	0	150554136
1	chrA1.192034705	0	150571258
1	chrA1.192074626	0	150596666
1	chrA1.192162610	0	150661712
1	chrA1.192189172	0	150676862
1	chrA1.192219692	0	150703150
1	chrA1.192282515	0	150759568
1	chrA1.19231065	0	15603184
1	chrA1.192341094	0	150802138
1	chrA1.192350138	0	150810266
1	chrA1.192386733	0	150842498
1	chrA1.192419103	0	150871800
1	chrA1.192452920	0	150899910
1	chrA1.192484633	0	150917454
1	chrA1.192513056	0	150946506
1	chrA1.192559703	0	150985570
1	chrA1.192602558	0	151024760
1	chrA1.192715447	0	151110156
1	chrA1.192745271	0	151135420
1	chrA1.192783824	0	151170472
1	chrA1.192816915	0	151195288
1	chrA1.192856356	0	151224536
1	chrA1.192892796	0	151246460
1	chrA1.192948739	0	151300688
1	chrA1.192986059	0	151329962
1	chrA1.193029552	0	151364382
9	chrA1.193067710	0	33714548
1	chrA1.193116699	0	151429088
1	chrA1.193183831	0	151472928
23	chrA1.193210448	0	83491252
1	chrA1.193226424	0	151498896
1	chrA1.193263233	0	151528956
1	chrA1.193294987	0	151555546
1	chrA1.1933017	0	1842435
1	chrA1.193347842	0	151602776
1	chrA1.193382736	0	151633652
1	chrA1.193436463	0	151672362
1	chrA1.19344839	0	15711734
1	chrA1.193474394	0	151699820
1	chrA1.193508497	0	151732956
1	chrA1.193533108	0	151749904
1	chrA1.193578843	0	151779992
1	chrA1.193614258	0	151809830
1	chrA1.193656502	0	151846890
1	chrA1.193733055	0	151906172
1	chrA1.193863072	0	152014408
1	chrA1.193896261	0	152039438
1	chrA1.193941598	0	152079020
1	chrA1.19394530	0	15741748
1	chrA1.19395129	0	15742348
1	chrA1.194003484	0	152122592
1	chrA1.194036170	0	152154432
1	chrA1.194111506	0	152215008
1	chrA1.194175370	0	152265948
1	chrA1.194235787	0	152319412
1	chrA1.194275774	0	152359290
1	chrA1.194323093	0	152397108
1	chrA1.194370976	0	152435392
1	chrA1.194407842	0	152464034
1	chrA1.19444193	0	15770006
1	chrA1.194492256	0	152529224
1	chrA1.194527822	0	152559822
1	chrA1.194552139	0	152574388
1	chrA1.194584250	0	152599136
1	chrA1.194613731	0	152627038
1	chrA1.194639558	0	152648612
1	chrA1.194666013	0	152670796
1	chrA1.194693066	0	152690932
1	chrA1.194728761	0	152714416
1	chrA1.194735382	0	152720956
1	chrA1.194759708	0	152736576
1	chrA1.194786210	0	152761778
1	chrA1.194817841	0	152783792
1	chrA1.194850979	0	152809384
1	chrA1.194876601	0	152829094
1	chrA1.194932862	0	152870232
1	chrA1.194971008	0	152908144
1	chrA1.19498500	0	15813236
1	chrA1.194996231	0	152926426
1	chrA1.195039991	0	152957668
1	chrA1.195071373	0	152989102
1	chrA1.195199440	0	153088680
1	chrA1.195239217	0	153123140
1	chrA1.195277097	0	153159372
1	chrA1.19538413	0	15832920
1	chrA1.195401725	0	153263350
1	chrA1.195425692	0	153285864
1	chrA1.195465661	0	153320424
1	chrA1.195489724	0	153343645
1	chrA1.195530663	0	153379462
1	chrA1.195530778	0	153379578
1	chrA1.195538229	0	153387028
1	chrA1.195588162	0	153420080
1	chrA1.195710278	0	153523726
1	chrA1.195738115	0	153547704
1	chrA1.195764319	0	153568742
1	chrA1.195815787	0	153611408
1	chrA1.195841368	0	153639388
1	chrA1.195926615	0	153709036
1	chrA1.195951514	0	153729200
1	chrA1.196019767	0	153776456
1	chrA1.196050363	0	153804221
1	chrA1.196085640	0	153829957
1	chrA1.196120392	0	153859940
1	chrA1.196195761	0	153928886
1	chrA1.196252840	0	153975416
1	chrA1.19627905	0	15919122
1	chrA1.196300039	0	154008376
1	chrA1.196327161	0	154030246
1	chrA1.196380630	0	154056666
1	chrA1.196415629	0	154091882
1	chrA1.196471640	0	154142522
1	chrA1.196500963	0	154169676
1	chrA1.196591918	0	154248762
1	chrA1.196617776	0	154265118
1	chrA1.19663978	0	15935804
1	chrA1.196662545	0	154306804
1	chrA1.196716901	0	154351364
1	chrA1.196743325	0	154380768
1	chrA1.196767691	0	154400844
1	chrA1.196792145	0	154417702
1	chrA1.196820574	0	154445130
1	chrA1.196860377	0	154481576
1	chrA1.196886871	0	154504700
1	chrA1.196914922	0	154530044
1	chrA1.196945796	0	154549932
1	chrA1.196987780	0	154586728
1	chrA1.197013324	0	154608318
1	chrA1.197048394	0	154630826
1	chrA1.19708277	0	15967398
1	chrA1.197109657	0	154670252
1	chrA1.197136270	0	154686884
1	chrA1.197168130	0	154718946
1	chrA1.197168538	0	154719354
1	chrA1.197234564	0	154777974
1	chrA1.197266005	0	154799602
1	chrA1.197298104	0	154827892
1	chrA1.197330385	0	154858422
1	chrA1.197373147	0	154892494
1	chrA1.197399966	0	154909002
1	chrA1.197419	0	661952
1	chrA1.197430943	0	154934278
1	chrA1.19749603	0	16000634
1	chrA1.197503879	0	154997028
1	chrA1.197566008	0	155047174
1	chrA1.197605964	0	155077500
1	chrA1.197641566	0	155108460
1	chrA1.197745903	0	155184185
1	chrA1.197787322	0	155218086
1	chrA1.19781833	0	16021408
1	chrA1.197818866	0	155246520
1	chrA1.197847569	0	155273138
1	chrA1.197872008	0	155297566
1	chrA1.197896470	0	155313368
1	chrA1.197903339	0	155320240
1	chrA1.197934780	0	155350912
1	chrA1.197938717	0	155354852
1	chrA1.197973569	0	155384790
1	chrA1.1979826	0	1874902
1	chrA1.198047235	0	155448110
1	chrA1.198088063	0	155485124
1	chrA1.198118418	0	155503874
1	chrA1.19814971	0	16038534
1	chrA1.198159874	0	155536930
1	chrA1.198192319	0	155557044
1	chrA1.198220593	0	155572808
1	chrA1.198306444	0	26431008
1	chrA1.198348377	0	155664888
1	chrA1.198380220	0	155696732
1	chrA1.198406474	0	155710320
1	chrA1.198455116	0	155751404
1	chrA1.19850341	0	16066728
1	chrA1.198520007	0	155801248
1	chrA1.198579762	0	155851686
1	chrA1.198588519	0	155863038
1	chrA1.198715816	0	155963330
1	chrA1.198761869	0	156002062
1	chrA1.198770288	0	156011328
1	chrA1.198785711	0	156023228
1	chrA1.19880182	0	16098714
1	chrA1.198816790	0	156044394
1	chrA1.198861206	0	156079612
1	chrA1.198960144	0	156165874
1	chrA1.199006894	0	156203906
1	chrA1.199033217	0	156223232
1	chrA1.199065332	0	156248234
1	chrA1.1990664	0	1883572
1	chrA1.199096427	0	156277956
1	chrA1.199133875	0	156309054
1	chrA1.199185808	0	156348536
1	chrA1.199219744	0	156380036
1	chrA1.19928016	0	16134486
1	chrA1.199299271	0	156438142
1	chrA1.199329582	0	156464681
1	chrA1.199343353	0	156477772
1	chrA1.199372202	0	156503644
1	chrA1.199473047	0	156577628
1	chrA1.199510109	0	156606228
1	chrA1.199598560	0	156679396
1	chrA1.199606551	0	156683036
1	chrA1.199633609	0	156703506
1	chrA1.19969282	0	16170236
1	chrA1.199697700	0	156751374
1	chrA1.199803770	0	156839809
1	chrA1.199832612	0	156859482
1	chrA1.199885030	0	156905572
1	chrA1.199932698	0	156948062
1	chrA1.199962632	0	156966478
1	chrA1.200002152	0	157002462
1	chrA1.200035264	0	157026630
1	chrA1.200059562	0	157050696
1	chrA1.200091016	0	157075160
1	chrA1.200148068	0	157124406
1	chrA1.20017375	0	16202730
1	chrA1.200183757	0	157151072
1	chrA1.200238219	0	157190320
1	chrA1.200272460	0	157215780
1	chrA1.200312357	0	157249656
1	chrA1.200379677	0	157301420
1	chrA1.20038494	0	16223838
1	chrA1.200426532	0	157341760
1	chrA1.200452202	0	157357966
1	chrA1.200479747	0	157386756
1	chrA1.200505682	0	157410196
1	chrA1.200519684	0	157417926
1	chrA1.200562950	0	157449578
1	chrA1.200571047	0	157456698
1	chrA1.200632953	0	157509352
1	chrA1.20064388	0	16248131
1	chrA1.200684276	0	157545390
9	chrA1.200725938	0	120315892
1	chrA1.200824244	0	157643176
1	chrA1.200864296	0	157684316
1	chrA1.200916900	0	157724372
1	chrA1.201002242	0	157797560
1	chrA1.201032140	0	157810504
1	chrA1.201115784	0	157877560
1	chrA1.201140036	0	157899220
1	chrA1.201167357	0	157917302
1	chrA1.201224735	0	157962236
1	chrA1.201262903	0	157990736
1	chrA1.20128330	0	16296556
1	chrA1.201296369	0	158014352
1	chrA1.201326549	0	158036874
1	chrA1.201411932	0	158103684
1	chrA1.201436320	0	158123726
1	chrA1.201482886	0	158162558
1	chrA1.201545502	0	158213112
1	chrA1.201570969	0	158233136
1	chrA1.201602980	0	158265344
1	chrA1.201642036	0	158307042
1	chrA1.201671630	0	158329128
1	chrA1.201697091	0	158353676
1	chrA1.201723400	0	158379988
1	chrA1.201753069	0	158392476
1	chrA1.201773063	0	158412414
1	chrA1.201787688	0	158427032
1	chrA1.201823804	0	158450814
1	chrA1.201891481	0	158505588
1	chrA1.201948580	0	158560778
1	chrA1.201983029	0	158581102
1	chrA1.20201762	0	16351914
1	chrA1.202039380	0	158619554
1	chrA1.202077309	0	158655560
1	chrA1.202109262	0	158680512
1	chrA1.202195559	0	158758442
1	chrA1.202222069	0	158778532
1	chrA1.202249819	0	158804646
1	chrA1.20226791	0	16378736
1	chrA1.202305594	0	158853094
1	chrA1.202357898	0	158898124
1	chrA1.202395735	0	158934588
1	chrA1.202443057	0	158961646
1	chrA1.202494591	0	158996168
1	chrA1.202540079	0	159035690
1	chrA1.202576886	0	159064598
1	chrA1.202629596	0	159107060
1	chrA1.202659083	0	159134606
20	chrA1.202687169	0	8
1	chrA1.202714664	0	159176352
1	chrA1.202740693	0	159185842
1	chrA1.202795520	0	159226259
1	chrA1.20279786	0	16411252
1	chrA1.202856322	0	168115648
1	chrA1.202887684	0	168091296
1	chrA1.203108838	0	167918512
1	chrA1.20314257	0	16443456
1	chrA1.203148364	0	167886250
1	chrA1.203180122	0	167854534
1	chrA1.203206548	0	167833112
1	chrA1.203246750	0	167804914
1	chrA1.203278224	0	167779158
1	chrA1.203339113	0	167728572
1	chrA1.203450602	0	167634424
1	chrA1.203496858	0	167601532
1	chrA1.203528960	0	167574572
1	chrA1.203575996	0	167533138
1	chrA1.203620290	0	167506744
1	chrA1.203645734	0	167483998
1	chrA1.20367125	0	16489398
1	chrA1.203692128	0	167446762
1	chrA1.203747828	0	167398888
1	chrA1.203776830	0	167373324
1	chrA1.203800654	0	167353948
1	chrA1.203897753	0	167277610
1	chrA1.203947581	0	167236122
1	chrA1.20398443	0	16510542
1	chrA1.203991249	0	167207668
1	chrA1.204015017	0	167188546
1	chrA1.204041736	0	167165412
1	chrA1.204066215	0	167140468
1	chrA1.204096340	0	167105808
1	chrA1.204170218	0	167051780
1	chrA1.204230133	0	166997952
1	chrA1.20427349	0	16540136
1	chrA1.204276208	0	166954018
1	chrA1.204308928	0	166920240
1	chrA1.204344510	0	166892610
1	chrA1.204516792	0	166738514
1	chrA1.2045394	0	1933488
1	chrA1.204594570	0	166669602
1	chrA1.204733269	0	166555458
1	chrA1.204762473	0	166536054
1	chrA1.204810737	0	166496746
1	chrA1.20484586	0	16576152
1	chrA1.204862417	0	166458984
1	chrA1.204917088	0	166410454
1	chrA1.204952468	0	166376370
1	chrA1.205020023	0	166327272
1	chrA1.205053571	0	166293406
1	chrA1.205075867	0	166272158
1	chrA1.205113265	0	166238834
1	chrA1.205137826	0	166219014
1	chrA1.205164571	0	166192202
1	chrA1.205210927	0	166154098
1	chrA1.205311930	0	166059476
1	chrA1.205363178	0	166003674
1	chrA1.205406121	0	165968354
1	chrA1.205449008	0	165928656
1	chrA1.205507761	0	165866065
1	chrA1.205540707	0	165830654
1	chrA1.205575570	0	165807454
[truncated: 14,384 more rows]
